# Supplementary material for: An Open-Source Real-Time Motion Correction Plug-In for Single-Photon Calcium Imaging of Head-Mounted Microscopy
Source: Front Neural Circuits. 2022 Jun 24;16:891825. doi: 10.3389/fncir.2022.891825 (PMC9265215; doi:10.3389/fncir.2022.891825)
Supplement: Supplementary file 2 [file Data_Sheet_2.ZIP]

Archive with 1 entries (1 files):
- SideBySide.avi
